# Supplementary material for: Computational Insights into the Molecular Mechanisms of Coptis chinensis Franch. in Treating Chronic Atrophic Gastritis: An Integrated Network Pharmacology, Machine Learning, and Molecular Dynamics Study
Source: Int J Mol Sci. 2025 Dec 12;26(24):11998. doi: 10.3390/ijms262411998 (PMC12732890; doi:10.3390/ijms262411998)
Supplement: Supplementary file 1 [file ijms-26-11998-s001.zip]

Archive with 1 entries (1 files):
- ijms-4027324-supplementary.pdf
